# Supplementary material for: Lithium europium(III) molybdate(VI), Li3.5Eu1.5(MoO4)4
Source: Acta Crystallogr Sect E Struct Rep Online. 2012 Jan 11;68(Pt 2):i14. doi: 10.1107/S1600536812000268 (PMC3274837; doi:10.1107/S1600536812000268)
Supplement: Supplementary file 2 [file e-68-00i14-Isup2.hkl]

# 
# h,k,l, Fc-squared, Fo-squared, sigma(Fo-squared) and status flag 
# 
data_I
_shelx_title ' a in       P-1' 
_shelx_refln_list_code          4 
_shelx_F_calc_maximum      223.37 
_exptl_crystal_F_000       401.00 
_reflns_d_resolution_high  0.7700 
 
loop_ 
 _symmetry_equiv_pos_as_xyz 
 'x, y, z' 
 '-x, -y, -z' 
 
_cell_length_a     5.2182 
_cell_length_b     6.7008 
_cell_length_c    10.3167 
_cell_angle_alpha 100.090 
_cell_angle_beta  100.341 
_cell_angle_gamma 111.891 
 
_shelx_F_squared_multiplier     1.000 
 
loop_ 
 _refln_index_h 
 _refln_index_k 
 _refln_index_l 
 _refln_F_squared_calc 
 _refln_F_squared_meas 
 _refln_F_squared_sigma 
 _refln_observed_status 
   1   0   0     1608.81     1320.29     20.10 o 
   2   0   0      843.50      902.01     22.18 o 
   3   0   0       22.67       20.62      8.79 o 
   4   0   0     7051.69     6997.25    106.47 o 
   5   0   0      695.45      661.53     32.28 o 
   6   0   0        1.46        1.85      9.58 o 
  -6   1   0      348.08      353.53     34.88 o 
  -5   1   0      485.12      487.84     29.15 o 
  -4   1   0      366.37      342.08     29.30 o 
  -3   1   0      824.44      853.47     24.91 o 
  -2   1   0    12946.65    11830.63     95.33 o 
  -1   1   0      180.23      107.84      6.39 o 
   0   1   0     1228.69     1279.04     16.65 o 
   1   1   0     2318.33     2011.96     23.38 o 
   2   1   0    39424.00    32519.80    435.91 o 
   3   1   0      719.23      667.51     31.49 o 
   4   1   0      105.01      110.47     19.79 o 
   5   1   0        9.47       18.21     11.46 o 
  -6   2   0        3.34       13.52      8.89 o 
  -5   2   0     5577.20     5613.57    125.48 o 
  -4   2   0     1416.48     1430.06     35.81 o 
  -3   2   0      663.52      688.11     21.00 o 
  -2   2   0     1193.74     1208.61     20.59 o 
  -1   2   0       73.11      130.60      6.78 o 
   0   2   0    17623.55    16547.98    130.03 o 
   1   2   0       50.74       65.96      6.07 o 
   2   2   0     2059.19     2118.68     38.12 o 
   3   2   0     1469.65     1436.41     57.92 o 
   4   2   0     9859.59    10200.30    112.81 o 
   5   2   0       12.45       29.68     20.91 o 
  -6   3   0       42.38       20.91     14.78 o 
  -5   3   0      761.14      724.80     48.84 o 
  -4   3   0      397.71      391.36     47.02 o 
  -3   3   0    13247.57    12653.89    163.54 o 
  -2   3   0     1327.13     1428.97     24.04 o 
  -1   3   0      133.18      139.85      8.72 o 
   0   3   0     1198.44     1273.62     20.47 o 
   1   3   0      249.05      343.02     12.50 o 
   2   3   0    11349.40    11383.49    102.73 o 
   3   3   0       84.64       78.59     12.98 o 
   4   3   0     1774.79     1763.29     82.40 o 
  -6   4   0        5.72       14.15     20.41 o 
  -5   4   0    10101.51     9838.27    172.31 o 
  -4   4   0      844.65      778.56     23.99 o 
  -3   4   0      689.78      696.07     18.78 o 
  -2   4   0        7.52       11.33      5.33 o 
  -1   4   0    10846.31    10962.45    153.87 o 
   0   4   0     1145.74     1190.07     33.69 o 
   1   4   0      128.34      159.66     10.09 o 
   2   4   0     1005.43      921.43     77.83 o 
   3   4   0      257.18      195.10     30.55 o 
   4   4   0     3550.02     3683.36    125.48 o 
  -6   5   0       20.41       19.41     19.28 o 
  -5   5   0        3.53       25.55     21.79 o 
  -4   5   0       48.98       36.19     26.05 o 
  -3   5   0    13615.81    14061.66    260.41 o 
  -2   5   0      641.72      600.51     24.01 o 
  -1   5   0      933.93      899.50     21.78 o 
   0   5   0       77.35       88.49     15.90 o 
   1   5   0     6931.09     6914.25    135.24 o 
   2   5   0     1247.54     1301.01     50.34 o 
   3   5   0       55.43       77.76     32.18 o 
  -6   6   0      151.05      161.79     35.19 o 
  -5   6   0     7109.65     7393.70    110.17 o 
  -4   6   0        7.05       11.31     12.33 o 
  -3   6   0      172.83      164.93     16.95 o 
  -2   6   0        7.84        4.31      6.76 o 
  -1   6   0    14270.07    14178.07    128.65 o 
   0   6   0      127.97      125.35     19.73 o 
   1   6   0       22.07       13.46     12.99 o 
   2   6   0       50.15       41.91     16.61 o 
  -5   7   0       57.73       40.02     17.01 o 
  -4   7   0      109.19      109.66     18.29 o 
  -3   7   0     8006.55     8514.25    105.40 o 
  -2   7   0       69.64       98.30     23.42 o 
  -1   7   0      498.74      434.26     29.33 o 
   0   7   0      129.03      125.77     24.29 o 
   1   7   0     6779.09     6877.59    153.84 o 
  -4   8   0      229.64      259.34     37.94 o 
  -3   8   0      288.26      306.80     42.70 o 
  -2   8   0      192.68      156.28     31.68 o 
  -1   8   0     5178.59     5195.45    146.76 o 
   1  -8   1      196.49      128.86     44.08 o 
   2  -8   1     7657.44     8164.02    180.20 o 
   3  -8   1      248.25      214.26     39.82 o 
   4  -8   1       62.14       72.13     29.18 o 
  -1  -7   1     1884.92     1852.53     62.71 o 
   0  -7   1     1273.57     1215.46     47.02 o 
   1  -7   1      222.61      190.22     19.59 o 
   2  -7   1       62.90      110.32     40.95 o 
   3  -7   1       33.12       28.07     12.16 o 
   4  -7   1     8168.17     8671.52    114.11 o 
   5  -7   1       25.27       29.17     26.05 o 
  -2  -6   1       41.63       31.19     14.87 o 
  -1  -6   1      778.08      813.84     45.39 o 
   0  -6   1       97.18      110.14     16.20 o 
   1  -6   1     2809.31     2773.33     62.65 o 
   2  -6   1     2458.31     2435.24     57.94 o 
   3  -6   1      586.50      585.17     28.24 o 
   4  -6   1      272.00      279.62     43.39 o 
   5  -6   1       50.47       36.06     24.54 o 
   6  -6   1     6784.35     6800.20    165.67 o 
  -3  -5   1      467.57      498.64     48.46 o 
  -2  -5   1       16.46       31.18     13.37 o 
  -1  -5   1    11466.96    11543.37    137.49 o 
   0  -5   1       90.85       70.41     15.34 o 
   1  -5   1      252.94      285.24     12.17 o 
   2  -5   1       62.72       51.64      7.49 o 
   3  -5   1     3170.05     3253.41     67.03 o 
   4  -5   1     3134.31     3174.95     92.29 o 
   5  -5   1      200.00      243.94     35.44 o 
   6  -5   1     1073.55      994.91     64.87 o 
  -4  -4   1       12.70       25.55     18.78 o 
  -3  -4   1     6989.51     7133.55    155.40 o 
  -2  -4   1      234.98      251.46     32.25 o 
  -1  -4   1     2593.08     2683.82     59.51 o 
   0  -4   1        3.06       16.82      9.94 o 
   1  -4   1    24783.10    23735.61    250.83 o 
   2  -4   1      223.54      209.76      9.89 o 
   3  -4   1      150.81      167.06      4.25 o 
   4  -4   1       27.74       42.95     20.91 o 
   5  -4   1     2270.17     2224.74     84.28 o 
   6  -4   1     1560.11     1392.50     76.14 o 
  -4  -3   1      189.62      148.89     29.80 o 
  -3  -3   1       42.01       36.06     20.29 o 
  -2  -3   1      146.35      153.09     11.15 o 
  -1  -3   1    23058.38    21880.84    116.83 o 
   0  -3   1        4.42       20.85      2.60 o 
   1  -3   1     2926.39     3269.63     37.31 o 
   2  -3   1      181.08      300.55      5.05 o 
   3  -3   1    24957.86    23431.05    156.66 o 
   4  -3   1        8.78       11.18      4.77 o 
   5  -3   1       38.87       44.08     16.15 o 
   6  -3   1      146.86      140.00     29.43 o 
  -5  -2   1        2.18       29.18     16.65 o 
  -4  -2   1     3375.05     3366.86     63.35 o 
  -3  -2   1     3874.59     3881.85     87.03 o 
  -2  -2   1       37.39       37.62      6.79 o 
  -1  -2   1     1758.26     1871.09     23.20 o 
   0  -2   1      166.93      110.80      3.35 o 
   2  -2   1     3242.98     3061.01     51.80 o 
   3  -2   1      224.69      223.48     13.59 o 
   4  -2   1      368.04      359.12     20.85 o 
   5  -2   1     8061.12     8358.72    192.60 o 
   6  -2   1       86.07      103.06     26.17 o 
  -5  -1   1        8.29        4.32      9.64 o 
  -4  -1   1     1326.84     1363.90     41.97 o 
  -3  -1   1       17.37       25.68     10.08 o 
  -2  -1   1     6545.93     6623.13     69.86 o 
  -1  -1   1     8016.89     7824.25     66.68 o 
   0  -1   1       55.94       92.41      2.89 o 
   1  -1   1     1453.80     1413.11     17.18 o 
   2  -1   1     1037.90      885.37     19.71 o 
   3  -1   1    26017.60    23923.45    181.74 o 
   4  -1   1      728.17      674.11     36.63 o 
   5  -1   1      240.39      254.24     22.29 o 
   6  -1   1      433.07      409.48     42.83 o 
  -6   0   1      642.13      637.72     35.65 o 
  -5   0   1        3.98       10.95      7.48 o 
  -4   0   1    15137.19    14824.80    182.21 o 
  -3   0   1       43.27       61.80     16.78 o 
  -2   0   1      954.32      892.83     22.23 o 
  -1   0   1      238.30      255.91      9.25 o 
   1   0   1    10431.84    10181.05    105.00 o 
   2   0   1      530.69      562.94     18.02 o 
   3   0   1     1448.87     1480.99     35.58 o 
   4   0   1      140.37      119.12     14.68 o 
   5   0   1    11194.19    11528.22    128.08 o 
  -6   1   1     7154.81     7435.17    107.97 o 
  -5   1   1      325.17      331.16     24.53 o 
  -4   1   1        3.73        9.78      8.33 o 
  -3   1   1        3.81       14.78      6.92 o 
  -2   1   1    18792.77    16228.54    149.33 o 
  -1   1   1      605.24      463.71     11.62 o 
   0   1   1     1455.36     1484.38     22.45 o 
   1   1   1      136.69      156.10     11.18 o 
   2   1   1     3942.40     3986.08     60.30 o 
   3   1   1     5052.27     5126.98    113.27 o 
   4   1   1       58.19       76.18     19.97 o 
   5   1   1     1629.14     1703.41     52.49 o 
  -6   2   1       54.73       45.40     11.42 o 
  -5   2   1       19.70       23.15     12.08 o 
  -4   2   1    18537.96    17736.05    293.59 o 
  -3   2   1      251.27      173.67     12.32 o 
  -2   2   1      156.24      196.91     11.83 o 
  -1   2   1      807.65      659.79     16.11 o 
   0   2   1    19234.30    17944.18    151.33 o 
   1   2   1      197.44      282.20     20.47 o 
   2   2   1      641.76      618.76     43.95 o 
   3   2   1      290.44      276.94     22.35 o 
   4   2   1     1328.53     1203.13     41.70 o 
   5   2   1     1964.28     1916.06     87.91 o 
  -6   3   1     1571.58     1574.95     77.76 o 
  -5   3   1       94.11       82.69     11.32 o 
  -4   3   1      143.12      143.93     13.27 o 
  -3   3   1       24.96       32.93     15.40 o 
  -2   3   1    36061.34    33115.90    182.27 o 
  -1   3   1        4.26       12.92      5.88 o 
   0   3   1       90.09      104.32      8.31 o 
   1   3   1        4.53        2.70      8.73 o 
   2   3   1    16105.16    15872.12    218.10 o 
   3   3   1      174.75      190.94     17.51 o 
   4   3   1       25.42       33.69     20.91 o 
  -6   4   1      192.11      141.25     40.57 o 
  -5   4   1     1525.91     1561.68     74.26 o 
  -4   4   1     3525.55     3529.38     61.23 o 
  -3   4   1       77.91       94.24      8.99 o 
  -2   4   1      423.05      438.95     14.93 o 
  -1   4   1       15.03       37.02      5.80 o 
   0   4   1    15788.59    15538.44    253.64 o 
   1   4   1      342.07      338.90     23.32 o 
   2   4   1      109.74      138.42     30.93 o 
   3   4   1       44.81       27.67     21.79 o 
  -6   5   1        9.61       12.40     18.28 o 
  -5   5   1      813.40      733.32     50.34 o 
  -4   5   1      120.69      137.40     16.78 o 
  -3   5   1     2038.32     2090.16     38.24 o 
  -2   5   1     7062.42     7234.74     65.00 o 
  -1   5   1       10.86        9.06      3.86 o 
   0   5   1     1162.63     1147.82     69.56 o 
   1   5   1      104.84      119.65     25.58 o 
   2   5   1     6473.36     6486.28    229.29 o 
   3   5   1        2.60       31.68     22.04 o 
  -6   6   1       21.17       13.01     12.14 o 
  -5   6   1    10317.35    10795.14    131.27 o 
  -4   6   1       20.02       37.84     14.15 o 
  -3   6   1      153.75      147.25     16.54 o 
  -2   6   1      512.32      521.31     20.09 o 
  -1   6   1     1903.98     1908.31     50.35 o 
   0   6   1     4691.16     4546.11     83.89 o 
   1   6   1       14.29       14.37      9.18 o 
   2   6   1      830.25      801.40     63.30 o 
  -5   7   1       15.94       51.59     17.36 o 
  -4   7   1      174.69      193.24     22.94 o 
  -3   7   1     8037.03     8733.75    108.64 o 
  -2   7   1       24.69       30.32     11.56 o 
  -1   7   1       70.44       69.72     13.15 o 
   0   7   1      343.05      346.31     29.51 o 
  -4   8   1      104.13      134.76     22.29 o 
  -3   8   1        5.61        9.39     15.90 o 
  -2   8   1      237.17      204.62     33.81 o 
  -1   8   1     4852.25     4616.49    232.23 o 
   0  -8   2      378.95      355.62     32.31 o 
   1  -8   2       17.67       20.54     26.30 o 
   2  -8   2     4885.62     5096.52    140.50 o 
   3  -8   2      241.76      243.44     41.95 o 
   4  -8   2      284.17      276.12     40.07 o 
  -1  -7   2      129.67      132.81     22.62 o 
   0  -7   2     7185.57     7068.01    106.23 o 
   1  -7   2        6.72        2.82      8.77 o 
   2  -7   2      332.59      426.89     45.33 o 
   3  -7   2        2.53        9.08      7.74 o 
   4  -7   2     4775.35     4698.85     84.42 o 
   5  -7   2      337.28      293.31     27.75 o 
  -2  -6   2     4873.59     4961.33     95.76 o 
  -1  -6   2       19.94       17.78     29.18 o 
   0  -6   2      156.22      138.86     19.41 o 
   1  -6   2      114.82      129.19     20.91 o 
   2  -6   2    14179.15    14712.83    178.95 o 
   3  -6   2        5.40        4.67      8.05 o 
   4  -6   2       61.86       44.08     11.40 o 
   5  -6   2       23.51       17.53     20.04 o 
   6  -6   2     3549.85     3338.24    117.96 o 
  -3  -5   2      946.96      900.87     62.99 o 
  -2  -5   2       56.65       68.51     16.74 o 
  -1  -5   2      976.81      988.67     38.77 o 
   0  -5   2    12103.52    11692.80    151.68 o 
   1  -5   2       35.07       47.94     13.36 o 
   2  -5   2      187.79      193.36     10.49 o 
   3  -5   2       57.37       49.21     15.78 o 
   4  -5   2    11910.22    11939.67    175.94 o 
   5  -5   2      304.95      254.21     37.19 o 
   6  -5   2       21.04       35.56     18.41 o 
  -4  -4   2        2.46        4.13     17.41 o 
  -3  -4   2     5432.84     5752.82    137.00 o 
  -2  -4   2      190.04      219.95     20.04 o 
  -1  -4   2     1096.61     1144.23     35.99 o 
   0  -4   2      252.75      223.84     15.71 o 
   1  -4   2      197.39      236.19     10.23 o 
   2  -4   2    13337.77    12717.44    141.38 o 
   3  -4   2       29.48       54.47     16.28 o 
   4  -4   2      119.87      108.57     22.42 o 
   5  -4   2       95.95      124.97     27.30 o 
   6  -4   2     6550.00     6441.93    157.78 o 
  -4  -3   2       99.40      112.70     25.67 o 
  -3  -3   2      990.06     1026.72     55.72 o 
  -2  -3   2        7.78        5.70      5.52 o 
  -1  -3   2    13954.35    13623.25    282.76 o 
   1  -3   2     1098.12     1240.83     21.96 o 
   2  -3   2      625.76      600.33     29.93 o 
   3  -3   2       80.70       75.87      4.64 o 
   4  -3   2    10962.45    10333.29    127.48 o 
   5  -3   2       16.87       -2.63     15.28 o 
   6  -3   2      226.49      243.69     34.06 o 
  -5  -2   2      262.15      270.23     37.94 o 
  -4  -2   2       15.05       30.96     13.77 o 
  -3  -2   2    23632.31    21060.48    267.17 o 
  -2  -2   2     1975.84     1784.65     27.65 o 
  -1  -2   2      106.02      143.09      3.73 o 
   0  -2   2      657.09      593.29     11.42 o 
   2  -2   2     1428.79     1585.29     24.11 o 
   3  -2   2      265.52      268.27     34.12 o 
   4  -2   2     1160.10     1212.48     35.53 o 
   5  -2   2      121.03      132.23     21.60 o 
   6  -2   2     5108.21     5076.98    138.75 o 
  -5  -1   2     3996.96     4032.55    113.20 o 
  -4  -1   2        8.54       18.24      9.43 o 
  -3  -1   2      499.21      463.77     21.85 o 
  -2  -1   2      869.97      750.21     21.33 o 
  -1  -1   2    49893.63    37535.59    174.94 o 
   0  -1   2     1445.43     1243.36     25.17 o 
   1  -1   2      442.49      452.28     11.39 o 
   2  -1   2      507.31      456.86     15.95 o 
   3  -1   2    10676.10    10501.53     91.67 o 
   4  -1   2     1108.22     1108.99     36.05 o 
   5  -1   2       13.65       19.51      8.64 o 
   6  -1   2      600.40      461.95     48.71 o 
  -6   0   2      302.86      312.87     35.88 o 
  -5   0   2      150.96      152.49     17.75 o 
  -4   0   2       96.55       99.80     28.68 o 
  -3   0   2    12918.72    11984.60    152.52 o 
  -2   0   2      271.82      378.65     15.27 o 
  -1   0   2       52.77       74.04      6.26 o 
   0   0   2     2965.01     2682.19     41.45 o 
   2   0   2      444.16      553.46     19.69 o 
   3   0   2      168.47      162.29     16.72 o 
   4   0   2      174.89      146.76     16.71 o 
   5   0   2     4923.78     5021.78    169.30 o 
  -6   1   2     3096.12     3305.50     72.74 o 
  -5   1   2      636.54      641.31     55.22 o 
  -4   1   2      577.86      591.16     25.80 o 
  -3   1   2      224.52      229.79     29.68 o 
  -2   1   2      929.35     1127.90     24.47 o 
  -1   1   2    33618.49    29234.57    262.22 o 
   0   1   2      726.74      616.58     12.71 o 
   1   1   2     6183.38     6600.22     98.43 o 
   2   1   2     1380.20     1285.25     32.25 o 
   3   1   2    13027.89    12921.99    163.23 o 
   4   1   2       17.78       20.30     10.39 o 
   5   1   2       30.06       29.13     18.41 o 
  -6   2   2     1744.77     1848.92     53.94 o 
  -5   2   2       54.26       49.07     11.73 o 
  -4   2   2     6818.06     6699.83     79.76 o 
  -3   2   2     1430.25     1500.04     33.28 o 
  -2   2   2     1750.08     1881.82     33.58 o 
  -1   2   2      281.18      275.54     10.67 o 
   0   2   2     1221.83     1473.96     24.25 o 
   1   2   2    15874.72    15356.44    159.97 o 
   2   2   2      230.72      218.23     15.85 o 
   3   2   2     1148.94     1268.72     62.05 o 
   4   2   2      630.72      615.03     32.62 o 
  -6   3   2     9243.74     9584.19    184.21 o 
  -5   3   2      302.44      313.19     26.42 o 
  -4   3   2     2313.51     2173.89    101.31 o 
  -3   3   2      435.46      476.55     19.78 o 
  -2   3   2    14443.99    14397.91    114.28 o 
  -1   3   2     2749.90     2748.28     43.52 o 
   0   3   2      355.82      384.76     21.43 o 
   1   3   2     1094.66     1035.13     34.27 o 
   2   3   2      382.74      374.56     21.75 o 
   3   3   2     6430.25     6338.54    118.15 o 
   4   3   2       14.42        8.64     17.66 o 
  -6   4   2        4.49       29.43     19.66 o 
  -5   4   2       12.26       14.90     10.77 o 
  -4   4   2    15947.33    16191.73    190.27 o 
  -3   4   2     2049.70     2003.44     33.49 o 
  -2   4   2      446.78      460.63     16.97 o 
  -1   4   2       21.43       35.56      7.22 o 
   0   4   2     6456.09     6734.86     85.85 o 
   1   4   2     1707.47     1745.19     51.46 o 
   2   4   2       38.72       45.46     18.91 o 
   3   4   2      788.24      661.94     53.60 o 
  -6   5   2     6357.48     6585.94    161.79 o 
  -5   5   2       53.80       46.73     23.04 o 
  -4   5   2       34.51       22.60      9.01 o 
  -3   5   2      639.60      624.67     21.83 o 
  -2   5   2    18444.19    18785.28    175.84 o 
  -1   5   2      369.14      344.28     16.34 o 
   0   5   2       66.95       49.78     17.40 o 
   1   5   2        5.54       21.28     14.60 o 
   2   5   2     2648.95     2627.46     98.80 o 
  -6   6   2       74.41       64.10     12.45 o 
  -5   6   2      135.51      128.22     21.53 o 
  -4   6   2     7889.97     8240.33    110.70 o 
  -3   6   2       13.63       15.17      7.29 o 
  -2   6   2       42.03       44.04      9.42 o 
  -1   6   2      407.74      393.15     28.97 o 
   0   6   2    14716.90    14678.46    153.63 o 
   1   6   2        9.66       15.44     14.08 o 
  -5   7   2      120.93      137.27     22.16 o 
  -4   7   2      476.10      454.24     31.16 o 
  -3   7   2       81.94       58.68     20.47 o 
  -2   7   2     5701.39     5518.93    177.26 o 
  -1   7   2       10.55       15.11      9.86 o 
   0   7   2      352.46      399.19     37.97 o 
  -4   8   2     1282.05     1225.81     49.49 o 
  -3   8   2      112.22      110.70     29.18 o 
  -2   8   2      619.17      557.50     55.72 o 
   0  -8   3      166.74      116.21     31.81 o 
   1  -8   3        1.20       10.77     17.91 o 
   2  -8   3       44.50       28.93     18.66 o 
   3  -8   3     7963.96     8368.89    177.82 o 
   4  -8   3        3.72       12.02     20.91 o 
  -1  -7   3       59.36       86.47     18.51 o 
   0  -7   3     1589.98     1557.09     51.27 o 
   1  -7   3     2382.12     2218.73     86.28 o 
   2  -7   3       15.20       41.57     24.17 o 
   3  -7   3      115.48       69.37     15.28 o 
   4  -7   3       74.05      102.24     17.47 o 
   5  -7   3     5565.81     5430.72    100.64 o 
  -2  -6   3     7817.05     8030.07    183.58 o 
  -1  -6   3       46.73       42.00     25.36 o 
   0  -6   3     1168.73     1221.29     48.59 o 
   1  -6   3       59.15       57.71     11.81 o 
   2  -6   3     2425.38     2588.52     55.44 o 
   3  -6   3     3589.41     3524.36    121.78 o 
   4  -6   3       49.77       39.70     21.66 o 
   5  -6   3      175.16      223.65     33.69 o 
  -3  -5   3       51.34       43.75     15.18 o 
  -2  -5   3      621.86      624.06     32.02 o 
  -1  -5   3       85.16       59.40     13.87 o 
   0  -5   3    15317.44    15194.05    183.08 o 
   1  -5   3      333.31      289.33     11.90 o 
   2  -5   3      856.27      897.58     29.11 o 
   3  -5   3      203.95      239.93     26.30 o 
   4  -5   3     2457.43     2267.32     80.52 o 
   5  -5   3     2946.12     2722.76     98.80 o 
   6  -5   3       11.53        7.64     16.15 o 
  -4  -4   3        6.58        4.38     21.04 o 
  -3  -4   3       71.99      103.06     25.55 o 
  -2  -4   3    12823.32    12437.24    165.03 o 
  -1  -4   3      802.78      755.86     29.07 o 
   0  -4   3      588.90      583.47     22.25 o 
   1  -4   3     1404.75     1299.59     21.47 o 
   2  -4   3    17091.68    16508.24    167.55 o 
   3  -4   3      104.45      131.99     30.30 o 
   4  -4   3      412.93      357.89     32.93 o 
   5  -4   3      391.63      303.92     58.35 o 
   6  -4   3     1086.07     1013.57     78.01 o 
  -5  -3   3     1467.29     1571.44     82.27 o 
  -4  -3   3     2777.51     2808.16     97.93 o 
  -3  -3   3      130.24      127.48     25.92 o 
  -2  -3   3        1.95        2.51      7.38 o 
  -1  -3   3      139.03      123.63     11.85 o 
   0  -3   3    37674.27    33575.05    261.94 o 
   1  -3   3     1423.58     1347.04     26.92 o 
   2  -3   3       85.16      109.20     17.03 o 
   3  -3   3     1752.45     1616.89     29.43 o 
   4  -3   3    13398.42    13006.21    247.69 o 
   5  -3   3      459.17      447.05     45.33 o 
   6  -3   3       21.81        7.01     13.65 o 
  -5  -2   3      638.17      653.42     51.97 o 
  -4  -2   3       32.43       24.43     10.36 o 
  -3  -2   3     1873.56     1922.35     86.40 o 
  -2  -2   3     7390.42     7542.53    108.32 o 
  -1  -2   3     1417.48     1640.41     26.16 o 
   0  -2   3     1841.82     1892.84     28.60 o 
   1  -2   3      218.50      355.52     12.52 o 
   2  -2   3    35615.61    31628.87    319.32 o 
   3  -2   3     1427.87     1338.46     44.45 o 
   4  -2   3      481.71      470.78     22.88 o 
   5  -2   3      277.37      257.71     35.44 o 
   6  -2   3     4969.26     4946.62    142.13 o 
  -5  -1   3     5217.91     5284.92     98.36 o 
  -4  -1   3       60.78       67.87     12.59 o 
  -3  -1   3     1574.26     1604.28     73.57 o 
  -2  -1   3       81.97       81.51      9.58 o 
  -1  -1   3     2493.98     2662.35     27.50 o 
   0  -1   3    11179.77    11290.00    118.21 o 
   1  -1   3      653.14      833.75     22.92 o 
   2  -1   3     2995.85     3189.34     46.09 o 
   3  -1   3      605.66      618.30     24.42 o 
   4  -1   3    11951.61    12166.33    282.57 o 
   5  -1   3       28.77       41.96     13.10 o 
  -6   0   3      168.85      170.08     22.07 o 
  -5   0   3      963.72      976.70     37.36 o 
  -4   0   3       33.61       31.87     13.77 o 
  -3   0   3    15979.06    15139.44    115.94 o 
  -2   0   3      592.17      767.37     21.41 o 
  -1   0   3     2163.37     2236.10     31.82 o 
   0   0   3     1003.61     1117.25     29.18 o 
   1   0   3     4155.58     4698.18     74.63 o 
   2   0   3     7323.41     7686.54    123.10 o 
   3   0   3      213.17      203.42     31.37 o 
   4   0   3     1354.18     1370.91     43.32 o 
   5   0   3      267.98      270.57     26.44 o 
  -6   1   3       54.44       58.62     14.07 o 
  -5   1   3    14799.63    14305.22    133.72 o 
  -4   1   3     1152.64     1134.72     49.28 o 
  -3   1   3      255.37      251.94     26.92 o 
  -2   1   3      650.89      848.70     22.56 o 
  -1   1   3    25413.47    22876.42    330.59 o 
   0   1   3      138.44       97.57      9.29 o 
   1   1   3      116.04      102.06     14.65 o 
   2   1   3      420.15      428.97     31.81 o 
   3   1   3     1585.64     1519.15     91.41 o 
   4   1   3     3214.99     3241.70     68.27 o 
   5   1   3       50.33       64.71     34.88 o 
  -6   2   3       59.87       63.99     13.23 o 
  -5   2   3        5.34        7.13      8.42 o 
  -4   2   3      172.31      152.44     15.01 o 
  -3   2   3    21893.29    20986.76    274.30 o 
  -2   2   3     2119.97     1974.55     28.69 o 
  -1   2   3     2916.05     3133.85     35.76 o 
   0   2   3       50.95       19.56      7.76 o 
   1   2   3    19425.80    19163.13    192.97 o 
   2   2   3       98.43       99.47     15.40 o 
   3   2   3       21.37       29.43     11.25 o 
   4   2   3      190.17      139.75     18.17 o 
  -6   3   3     1476.96     1325.00     70.88 o 
  -5   3   3     4817.64     4775.19    120.84 o 
  -4   3   3        4.61        7.08      7.37 o 
  -3   3   3      541.12      544.26     17.17 o 
  -2   3   3     1628.12     1492.12     27.38 o 
  -1   3   3    24628.29    23620.58    181.42 o 
   0   3   3       50.94       41.36     11.13 o 
   1   3   3      552.56      524.69     29.31 o 
   2   3   3       14.50       20.76     13.67 o 
   3   3   3     9071.87     9258.81    112.00 o 
   4   3   3      254.20      227.16     37.07 o 
  -6   4   3      307.49      375.05     46.08 o 
  -5   4   3       19.06       17.43      8.84 o 
  -4   4   3     1962.62     1962.12     40.35 o 
  -3   4   3     8708.82     8730.42     81.55 o 
  -2   4   3      120.48      104.23     14.77 o 
  -1   4   3     1879.62     1840.94     33.59 o 
   0   4   3      779.86      734.07     31.86 o 
   1   4   3    14701.58    14699.29    405.29 o 
   2   4   3      120.53      120.29     16.77 o 
   3   4   3      242.55      216.14     36.57 o 
  -6   5   3     4857.85     4966.91    142.38 o 
  -5   5   3       98.40       98.99     16.09 o 
  -4   5   3      767.48      786.81     25.12 o 
  -3   5   3      129.65      133.46     15.81 o 
  -2   5   3     1883.60     1907.70     39.65 o 
  -1   5   3     6443.39     6562.83     83.79 o 
   0   5   3        6.42        0.85     14.84 o 
   1   5   3      878.96      895.70     42.99 o 
   2   5   3      287.78      282.01     39.95 o 
  -6   6   3      299.30      277.53     26.87 o 
  -5   6   3       25.57       33.15     14.55 o 
  -4   6   3     7560.57     7838.30    105.43 o 
  -3   6   3      628.40      612.49     24.65 o 
  -2   6   3      312.23      333.71     20.70 o 
  -1   6   3      926.57      921.51     29.41 o 
   0   6   3     1088.61     1074.29     44.82 o 
   1   6   3     3098.69     2997.38    200.55 o 
  -5   7   3      182.19      239.91     24.67 o 
  -4   7   3        5.43        7.58     11.51 o 
  -3   7   3        6.32        7.22     15.78 o 
  -2   7   3     4884.17     4815.73     88.36 o 
  -1   7   3      179.64      179.44     23.83 o 
   0   7   3       29.74        7.54     21.35 o 
  -3   8   3       46.34       62.11     30.18 o 
   0  -8   4       70.85       29.43     30.68 o 
   1  -8   4      399.41      370.16     41.45 o 
   2  -8   4        7.62       16.03     19.03 o 
   3  -8   4     3316.88     3522.57    115.46 o 
   4  -8   4      803.25      722.80     57.98 o 
  -1  -7   4      140.28      127.34     20.97 o 
   0  -7   4        7.67       15.67      8.59 o 
   1  -7   4     8527.05     8677.32    163.92 o 
   2  -7   4      500.77      507.29     43.95 o 
   3  -7   4      550.10      528.57     44.58 o 
   4  -7   4       44.38       97.01     19.22 o 
   5  -7   4     3285.34     3142.51    107.94 o 
  -2  -6   4      136.78      105.33     24.67 o 
  -1  -6   4     7791.65     7479.28    104.02 o 
   0  -6   4       18.38       21.24     12.03 o 
   1  -6   4       89.75       97.08     13.68 o 
   2  -6   4       20.66       28.85      7.17 o 
   3  -6   4    12114.52    12017.44    120.65 o 
   4  -6   4      151.71      154.53     27.93 o 
   5  -6   4      180.30      193.10     36.19 o 
  -3  -5   4      423.64      450.45     30.08 o 
  -2  -5   4      404.37      400.53     26.92 o 
  -1  -5   4       14.27       17.19     11.79 o 
   0  -5   4       98.34       90.56     16.15 o 
   1  -5   4    16929.54    17024.55    159.15 o 
   2  -5   4        4.29       -1.13      7.65 o 
   3  -5   4      200.20      232.29     29.93 o 
   4  -5   4       30.26       15.28     17.91 o 
   5  -5   4     9736.90     9722.32    186.71 o 
  -4  -4   4      733.93      821.47     62.74 o 
  -3  -4   4       60.83       67.93     15.27 o 
  -2  -4   4     5979.65     5963.92     97.58 o 
  -1  -4   4     1208.98     1332.16     86.34 o 
   0  -4   4      314.91      384.40      7.70 o 
   1  -4   4      806.96      798.36     26.67 o 
   2  -4   4       10.80       15.53     16.15 o 
   3  -4   4    11729.18    11420.99    216.26 o 
   4  -4   4      200.35      208.37     29.55 o 
   5  -4   4      230.07      234.30     35.31 o 
  -5  -3   4       16.98       18.41     20.16 o 
  -4  -3   4     9511.64     9306.32    178.07 o 
  -3  -3   4       26.03       41.45     17.78 o 
  -2  -3   4     1253.94     1365.01     22.65 o 
  -1  -3   4       22.55       30.65      6.78 o 
   0  -3   4    13097.30    13139.18     83.80 o 
   1  -3   4     2410.83     2763.21     43.95 o 
   2  -3   4      359.79      378.18     28.30 o 
   3  -3   4     1186.84     1242.28     42.26 o 
   4  -3   4       18.43       29.18     14.15 o 
   5  -3   4     7018.93     7047.02    159.91 o 
  -5  -2   4       12.54       46.71     29.43 o 
  -4  -2   4      291.97      238.30     33.43 o 
  -3  -2   4       52.48       46.03     13.90 o 
  -2  -2   4    22139.14    21167.91    110.54 o 
  -1  -2   4       11.45        4.19      3.08 o 
   0  -2   4      279.18      257.59     16.28 o 
   1  -2   4      566.74      722.67     17.70 o 
   2  -2   4    10194.90    11204.61    146.58 o 
   3  -2   4     1030.46     1140.55     31.43 o 
   4  -2   4      178.53      160.40     15.86 o 
   5  -2   4     1013.65     1009.81     64.49 o 
  -5  -1   4      192.88      177.24     19.82 o 
  -4  -1   4     9699.05     9308.25    155.03 o 
  -3  -1   4     1442.05     1437.46     46.15 o 
  -2  -1   4       14.02       15.36      6.90 o 
  -1  -1   4     2789.23     2596.40     35.18 o 
   1  -1   4      341.33      552.12     23.29 o 
   2  -1   4      768.74      782.17     25.80 o 
   3  -1   4      100.59      132.64     25.67 o 
   4  -1   4     4408.72     4717.98     76.22 o 
   5  -1   4      768.07      715.23     35.36 o 
  -6   0   4      542.44      547.83     37.75 o 
  -5   0   4     1046.03     1043.75     39.39 o 
  -4   0   4       48.71       51.16     15.60 o 
  -3   0   4      777.89      866.73     63.99 o 
  -2   0   4    24175.89    22981.59    242.25 o 
  -1   0   4     3304.34     3131.13     68.12 o 
   0   0   4      235.10      284.51     19.03 o 
   1   0   4     1998.73     1896.90     49.46 o 
   2   0   4    21579.21    22247.55    147.87 o 
   3   0   4      226.18      208.68     28.61 o 
   4   0   4       22.27       29.16     10.93 o 
   5   0   4       41.79       28.37     11.26 o 
  -6   1   4       70.15       70.15     17.54 o 
  -5   1   4     4094.05     4036.53     73.39 o 
  -4   1   4      882.86      950.89     35.58 o 
  -3   1   4     1501.74     1562.35     37.14 o 
  -2   1   4      579.17      594.98     12.54 o 
  -1   1   4      737.10      898.44     17.18 o 
   0   1   4    27201.22    26594.08    272.74 o 
   1   1   4      804.90      791.67     54.85 o 
   2   1   4      305.45      302.69     20.31 o 
   3   1   4        7.61       35.97     16.46 o 
   4   1   4     9167.31     9445.28    120.82 o 
  -6   2   4      309.21      317.05     24.80 o 
  -5   2   4     1177.24     1195.34     40.49 o 
  -4   2   4       86.69       72.20     21.66 o 
  -3   2   4     7400.78     7531.51    122.09 o 
  -2   2   4     3594.44     3726.83     47.41 o 
  -1   2   4      551.13      575.13     17.83 o 
   0   2   4     1506.36     1540.80     37.71 o 
   1   2   4       64.74       89.16     25.04 o 
   2   2   4    11386.18    11472.14    152.78 o 
   3   2   4       29.82       48.32     13.93 o 
   4   2   4      352.04      333.28     27.49 o 
  -6   3   4       57.70       66.85     17.78 o 
  -5   3   4    12916.94    12953.47    183.45 o 
  -4   3   4      134.29      140.83     11.58 o 
  -3   3   4      967.05      986.98     23.94 o 
  -2   3   4        4.34       14.58      5.87 o 
  -1   3   4    10180.69    10325.02     77.32 o 
   0   3   4     4110.10     4032.30    113.33 o 
   1   3   4       39.76       33.69     14.03 o 
   2   3   4     1115.24     1042.67     38.13 o 
   3   3   4       35.05       30.30     13.07 o 
  -6   4   4       21.72       13.27     10.52 o 
  -5   4   4       39.48       43.41      9.75 o 
  -4   4   4       17.58        8.46      6.90 o 
  -3   4   4    20790.90    21388.75    280.43 o 
  -2   4   4      364.74      322.58     16.98 o 
  -1   4   4       37.50       35.53     15.46 o 
   0   4   4      144.67      158.13     19.49 o 
   1   4   4     3303.44     3414.33     71.61 o 
   2   4   4     1391.61     1345.82     45.06 o 
   3   4   4       11.49        9.27     17.16 o 
  -6   5   4       24.28       -4.13     18.91 o 
  -5   5   4     6172.05     6500.73    130.86 o 
  -4   5   4       25.02       37.65      7.88 o 
  -3   5   4       12.93       16.98      9.92 o 
  -2   5   4      379.01      371.66     20.04 o 
  -1   5   4    13609.38    13688.05    102.75 o 
   0   5   4        9.26       21.35     12.55 o 
   1   5   4        0.28        5.63     11.66 o 
   2   5   4       74.14       31.81     24.04 o 
  -6   6   4       70.99       47.59     24.67 o 
  -5   6   4      436.40      423.84     35.13 o 
  -4   6   4       22.50       21.18      8.76 o 
  -3   6   4     7138.94     7112.85     79.03 o 
  -2   6   4        4.92       12.38      8.61 o 
  -1   6   4       83.95       74.11     35.44 o 
   0   6   4      165.29      211.24     27.31 o 
   1   6   4     6942.32     6705.41    120.69 o 
  -5   7   4     1062.06     1060.89     47.27 o 
  -4   7   4       10.05       27.15     13.59 o 
  -3   7   4      361.06      355.55     21.58 o 
  -2   7   4       28.66        5.43      6.48 o 
  -1   7   4     6064.33     5942.58    109.49 o 
   0  -8   5     2239.04     2260.05     98.68 o 
   1  -8   5       32.22       29.55     20.29 o 
   2  -8   5        0.94       45.83     21.79 o 
   3  -8   5        4.90       18.53     20.54 o 
  -1  -7   5      955.26     1006.26     44.86 o 
   0  -7   5       55.98       64.42     16.03 o 
   1  -7   5     1705.28     1827.40     77.14 o 
   2  -7   5     3528.47     3443.93    104.19 o 
   3  -7   5       22.89       46.96     24.79 o 
   4  -7   5      228.20      209.90     24.43 o 
  -2  -6   5       94.28      108.67     44.77 o 
  -1  -6   5     8327.55     8329.20    106.85 o 
   0  -6   5      102.90      117.31     15.27 o 
   1  -6   5      939.37     1017.45     53.85 o 
   2  -6   5      217.56      216.17     17.09 o 
   3  -6   5     1142.26     1012.44     50.84 o 
   4  -6   5     3689.80     3427.77    102.81 o 
   5  -6   5        9.57       10.77     15.40 o 
  -3  -5   5     8425.79     8273.88    114.08 o 
  -2  -5   5      276.38      333.76     24.83 o 
  -1  -5   5      280.49      303.22     20.69 o 
   0  -5   5      369.48      432.62     21.75 o 
   1  -5   5    14909.23    15013.86    157.71 o 
   2  -5   5      232.01      226.28     22.16 o 
   3  -5   5      195.47      168.05     24.29 o 
   4  -5   5      439.43      420.25     40.32 o 
   5  -5   5      602.65      656.93     54.47 o 
  -4  -4   5       64.77       76.14     31.43 o 
  -3  -4   5        1.13        6.21      9.02 o 
  -2  -4   5      154.15      176.07     20.70 o 
  -1  -4   5    13087.22    13009.18    158.71 o 
   0  -4   5     1767.98     1750.65     48.23 o 
   1  -4   5      154.05      134.16     23.42 o 
   2  -4   5     1462.50     1361.19     52.72 o 
   3  -4   5    10856.78    11137.61    218.39 o 
   4  -4   5      177.59      145.89     34.19 o 
   5  -4   5      111.75      134.74     29.93 o 
  -5  -3   5       17.12       50.09     28.80 o 
  -4  -3   5      531.13      558.88     51.22 o 
  -3  -3   5     5794.89     5722.27    126.23 o 
  -2  -3   5      318.11      328.71     11.66 o 
  -1  -3   5       41.53       55.21     12.59 o 
   0  -3   5       59.34       64.42     15.72 o 
   1  -3   5    20953.69    21576.17    131.61 o 
   2  -3   5        4.17        8.02      8.26 o 
   3  -3   5       17.25       35.92      7.89 o 
   4  -3   5      116.51      140.00     33.94 o 
   5  -3   5     6085.41     6555.89    164.55 o 
  -5  -2   5       11.11       -8.26     17.66 o 
  -4  -2   5      968.51      996.66     59.86 o 
  -3  -2   5      225.05      212.82     20.41 o 
  -2  -2   5     1220.97     1264.87     21.66 o 
  -1  -2   5    11086.69    11087.91    127.60 o 
   0  -2   5       44.61       68.25     11.27 o 
   1  -2   5      356.56      314.06     17.41 o 
   2  -2   5      143.81      166.98     12.86 o 
   3  -2   5    18489.42    19417.39    222.37 o 
   4  -2   5       41.72       23.54      9.17 o 
   5  -2   5      390.74      381.94     44.08 o 
  -5  -1   5        2.34       21.21     18.22 o 
  -4  -1   5     8071.19     7794.08    185.90 o 
  -3  -1   5       27.09       18.35      9.82 o 
  -2  -1   5     2814.37     3027.06     47.74 o 
  -1  -1   5      435.67      454.88     12.59 o 
   0  -1   5     2740.55     3022.55     61.49 o 
   1  -1   5     8942.28     9802.46    128.10 o 
   2  -1   5      201.56      210.54     15.28 o 
   3  -1   5      528.65      590.28     26.37 o 
   4  -1   5      306.47      338.10     24.04 o 
   5  -1   5     6933.04     7060.92    169.05 o 
  -6   0   5     7388.05     7222.49    111.32 o 
  -5   0   5      234.87      255.51     22.08 o 
  -4   0   5     2089.42     2061.08     53.11 o 
  -3   0   5        3.24        3.33      1.48 o 
  -2   0   5    24892.77    23730.55    181.24 o 
  -1   0   5      171.37      222.36     12.90 o 
   0   0   5     1699.90     1873.24     51.09 o 
   1   0   5      875.47     1055.52     41.70 o 
   2   0   5     1587.58     1695.76     42.34 o 
   3   0   5     5483.09     5760.96     83.17 o 
   4   0   5        2.54       27.65     12.92 o 
  -6   1   5       25.48       24.60     12.32 o 
  -5   1   5      140.58      143.21     18.19 o 
  -4   1   5    18320.88    17777.42    285.45 o 
  -3   1   5      272.92      279.12     10.39 o 
  -2   1   5      855.12      864.53     22.35 o 
  -1   1   5      340.14      436.93     20.40 o 
   0   1   5    25709.50    26097.19    281.00 o 
   1   1   5       36.64       67.50     14.28 o 
   2   1   5       30.65       14.40     16.03 o 
   3   1   5      632.94      586.16     30.40 o 
   4   1   5      481.15      408.12     30.15 o 
  -6   2   5     4097.29     4171.15    140.75 o 
  -5   2   5      134.46      106.77     16.58 o 
  -4   2   5      231.15      237.69     13.02 o 
  -3   2   5     1709.29     1718.80     28.16 o 
  -2   2   5    22390.14    21567.51    205.80 o 
  -1   2   5      872.05      803.35     23.72 o 
   0   2   5      127.86      160.54     31.31 o 
   1   2   5      330.75      264.98     28.55 o 
   2   2   5     8431.14     8767.10    152.65 o 
   3   2   5      406.47      398.41     28.46 o 
   4   2   5       29.18       34.46     16.40 o 
  -6   3   5       45.23       50.91     29.55 o 
  -5   3   5     1583.03     1674.65    113.08 o 
  -4   3   5     7479.46     7779.67    115.72 o 
  -3   3   5       31.61       32.85      7.41 o 
  -2   3   5      489.24      449.25     17.33 o 
  -1   3   5     1172.84     1160.12     27.95 o 
   0   3   5    20599.40    20016.81    463.77 o 
   1   3   5      159.78      171.81     53.22 o 
   2   3   5       25.47       35.23     12.17 o 
   3   3   5      129.38      107.80     18.44 o 
  -6   4   5      222.17      185.33     36.94 o 
  -5   4   5      340.31      311.63     25.11 o 
  -4   4   5      584.33      620.48     23.08 o 
  -3   4   5      807.12      843.83     26.09 o 
  -2   4   5     6487.86     6574.48     83.72 o 
  -1   4   5      171.63      160.97     14.72 o 
   0   4   5      901.37      884.67     37.35 o 
   1   4   5       38.98       32.93     23.04 o 
   2   4   5     9790.30     9782.56    169.62 o 
  -6   5   5        6.18       28.93     28.93 o 
  -5   5   5     4036.83     4064.12     76.75 o 
  -4   5   5      444.51      434.38     27.96 o 
  -3   5   5      397.98      362.56     26.60 o 
  -2   5   5      441.69      467.92     21.99 o 
  -1   5   5      356.70      350.65     19.55 o 
   0   5   5     4752.57     4708.66     90.51 o 
   1   5   5      161.72      160.04     32.18 o 
  -5   6   5      474.57      510.54     46.58 o 
  -4   6   5        6.52       -7.99      8.10 o 
  -3   6   5     5886.17     6005.29     76.34 o 
  -2   6   5      592.28      601.78     29.87 o 
  -1   6   5      150.46      160.70     28.11 o 
   0   6   5      375.32      386.11     36.38 o 
  -4   7   5      165.11      186.04     23.62 o 
  -3   7   5       18.43       14.36      6.86 o 
  -2   7   5      129.33       90.35     24.37 o 
   1  -8   6      131.21      143.63     28.30 o 
   2  -8   6      621.18      548.48     47.59 o 
   3  -8   6       16.06       28.05     20.91 o 
  -1  -7   6       44.50       46.68     15.66 o 
   0  -7   6        1.37       12.15     12.52 o 
   1  -7   6      106.58      108.82     26.17 o 
   2  -7   6     8561.80     8339.46    157.78 o 
   3  -7   6      162.08      171.18     37.32 o 
   4  -7   6      155.22      137.50     35.19 o 
  -2  -6   6       30.89       25.45     15.28 o 
  -1  -6   6       34.45       15.76      8.87 o 
   0  -6   6     8321.46     8681.25     99.56 o 
   1  -6   6       14.36       18.66     14.53 o 
   2  -6   6       64.04       49.13     10.94 o 
   3  -6   6      621.46      614.35     48.34 o 
   4  -6   6    10493.37    10359.96    183.96 o 
   5  -6   6       11.61       15.03     21.66 o 
  -3  -5   6     2730.48     2725.01    103.81 o 
  -2  -5   6     1466.04     1425.36     44.33 o 
  -1  -5   6      253.05      248.65     19.52 o 
   0  -5   6      216.52      223.00     16.19 o 
   1  -5   6       72.52       77.50      8.38 o 
   2  -5   6    10408.69    10117.27    191.72 o 
   3  -5   6        3.50       24.79     14.28 o 
   4  -5   6       39.91       53.10     27.17 o 
   5  -5   6      191.60      278.62     42.20 o 
  -4  -4   6      110.04      166.80     36.57 o 
  -3  -4   6     1292.69     1379.73     70.50 o 
  -2  -4   6       48.18       52.80     33.31 o 
  -1  -4   6     4112.73     4224.15     71.96 o 
   0  -4   6     2645.55     2876.45     35.28 o 
   1  -4   6      286.87      295.65     22.73 o 
   2  -4   6     1205.67     1172.98     53.10 o 
   3  -4   6       42.13       21.54     23.04 o 
   4  -4   6     6501.51     6554.26    153.15 o 
   5  -4   6       29.25       32.43     30.30 o 
  -4  -3   6      114.68      103.81     30.05 o 
  -3  -3   6    11456.50    11266.34    178.57 o 
  -2  -3   6       26.46       19.46     12.96 o 
  -1  -3   6     2749.54     2746.15     43.47 o 
   0  -3   6      358.06      364.03     23.04 o 
   1  -3   6     6453.88     7147.02     68.56 o 
   2  -3   6     2633.08     2946.36     82.46 o 
   3  -3   6      229.59      214.01     32.68 o 
   4  -3   6      731.15      790.29     56.60 o 
   5  -3   6        7.51       20.66     24.17 o 
  -5  -2   6     6343.26     6219.91    153.78 o 
  -4  -2   6      579.22      632.89     50.72 o 
  -3  -2   6      742.49      711.80     27.18 o 
  -2  -2   6      163.15      159.27      9.09 o 
  -1  -2   6    27852.05    26646.33    157.28 o 
   0  -2   6       24.65       27.67     13.27 o 
   1  -2   6      644.99      686.23     28.68 o 
   2  -2   6      426.60      478.32     21.15 o 
   3  -2   6     4394.61     4755.64    162.79 o 
   4  -2   6     1647.61     1644.70     80.14 o 
   5  -2   6       59.88       82.15     25.30 o 
  -5  -1   6       13.81       13.46     19.10 o 
  -4  -1   6      347.29      318.78     49.34 o 
  -3  -1   6    14057.71    14112.50    175.25 o 
  -2  -1   6     2543.85     2454.64     44.21 o 
  -1  -1   6       89.04       90.22     10.15 o 
   0  -1   6      406.47      373.17     25.42 o 
   1  -1   6    19455.82    21054.77    189.84 o 
   2  -1   6      632.03      601.67     25.62 o 
   3  -1   6      265.68      298.69     22.36 o 
   4  -1   6        6.03        8.01     15.53 o 
  -6   0   6     2287.30     2187.27    131.30 o 
  -5   0   6     1860.06     1836.71     53.50 o 
  -4   0   6      442.56      491.77     27.14 o 
  -3   0   6      203.49      201.66     17.53 o 
  -2   0   6      244.45      227.34     16.24 o 
  -1   0   6    25549.43    24608.51    314.19 o 
   0   0   6      141.51       95.80     15.65 o 
   1   0   6        0.54       -0.63     12.77 o 
   2   0   6      113.19      127.60     21.04 o 
   3   0   6    11325.38    11747.50    124.57 o 
   4   0   6       15.88       18.08     10.97 o 
  -6   1   6      528.31      531.01     33.67 o 
  -5   1   6       32.09       21.80     12.10 o 
  -4   1   6     5440.92     5471.20     96.02 o 
  -3   1   6     2719.65     2937.71     56.14 o 
  -2   1   6        5.02        9.36      9.16 o 
  -1   1   6      644.67      638.81     25.04 o 
   0   1   6      969.49      949.58     44.08 o 
   1   1   6    22440.30    23013.16    240.81 o 
   2   1   6        3.12        7.26      8.64 o 
   3   1   6      619.91      587.65     33.32 o 
   4   1   6       13.44       12.73     11.69 o 
  -6   2   6     5786.82     5934.97    134.93 o 
  -5   2   6      143.68      136.09     24.54 o 
  -4   2   6      675.53      730.02     32.45 o 
  -3   2   6        3.26        7.98      6.43 o 
  -2   2   6     5039.78     5192.11    118.46 o 
  -1   2   6     3008.50     3021.81     69.27 o 
   0   2   6      148.49      157.66     23.67 o 
   1   2   6      944.79      963.98     53.60 o 
   2   2   6      176.25      184.58     33.18 o 
   3   2   6     8593.75     8648.81    216.45 o 
  -6   3   6      616.96      621.61     34.62 o 
  -5   3   6       10.13       38.72     23.67 o 
  -4   3   6    12155.45    12452.04    126.78 o 
  -3   3   6       72.23       90.67     10.40 o 
  -2   3   6      568.00      590.21     21.09 o 
  -1   3   6      252.38      281.51     22.11 o 
   0   3   6     3883.13     3851.53    117.46 o 
   1   3   6     2509.14     2602.42     91.41 o 
   2   3   6      248.27      258.34     38.44 o 
   3   3   6      925.58      831.33     42.58 o 
  -6   4   6     6016.30     6160.78    145.07 o 
  -5   4   6       77.33      112.26     22.40 o 
  -4   4   6      317.66      314.09     24.52 o 
  -3   4   6        4.02       13.02      9.33 o 
  -2   4   6    14334.10    14154.39    202.39 o 
  -1   4   6       61.31       68.86     10.74 o 
   0   4   6        2.72       21.96     12.71 o 
   1   4   6      497.35      593.69     52.09 o 
   2   4   6     1726.93     1730.08     75.20 o 
  -6   5   6       63.60       58.86     24.92 o 
  -5   5   6       11.59       15.27     10.63 o 
  -4   5   6     8867.36     8904.67    114.54 o 
  -3   5   6      463.67      484.38     23.49 o 
  -2   5   6        0.11        9.07      8.78 o 
  -1   5   6      204.22      214.99     33.62 o 
   0   5   6     6648.24     6517.88    110.53 o 
   1   5   6       60.62       62.11     25.17 o 
  -5   6   6      155.31      161.41     34.19 o 
  -4   6   6      174.18      183.50     23.13 o 
  -3   6   6       64.86       56.68     12.49 o 
  -2   6   6     9072.57     8952.99     98.96 o 
  -1   6   6      251.35      206.25     26.67 o 
   1  -8   7     3454.37     3610.85    121.97 o 
   2  -8   7       17.84       26.30     19.16 o 
  -1  -7   7      135.65      102.52     22.19 o 
   0  -7   7      398.25      457.57     43.58 o 
   1  -7   7       38.06       25.67     16.03 o 
   2  -7   7      792.14      762.49     50.59 o 
   3  -7   7     4197.63     3856.42    115.58 o 
   4  -7   7        3.47        7.14     13.52 o 
  -2  -6   7     1223.74     1331.01     73.51 o 
  -1  -6   7       89.10       94.42     30.93 o 
   0  -6   7     7140.39     7606.00     93.42 o 
   1  -6   7      387.32      441.29     35.94 o 
   2  -6   7      371.46      344.08     21.68 o 
   3  -6   7      147.66      155.15     27.80 o 
   4  -6   7      402.92      302.67     40.70 o 
  -3  -5   7       68.65       61.36     23.17 o 
  -2  -5   7     9459.97     9463.10    174.56 o 
  -1  -5   7       96.64      167.05     25.17 o 
   0  -5   7      610.93      599.28     25.41 o 
   1  -5   7       27.82       22.42     12.15 o 
   2  -5   7     8206.90     8160.39    134.87 o 
   3  -5   7      211.60      221.40     29.93 o 
   4  -5   7      238.42      209.38     34.44 o 
  -4  -4   7     3625.02     3864.18    127.35 o 
  -3  -4   7        6.84       45.21     25.30 o 
  -2  -4   7       13.99        6.35     10.08 o 
  -1  -4   7        6.71       -5.30      6.72 o 
   0  -4   7    16736.69    17081.50    155.77 o 
   1  -4   7      337.13      323.67     15.82 o 
   2  -4   7        1.17       10.64     13.65 o 
   3  -4   7        3.14       29.05     21.66 o 
   4  -4   7     3971.58     4542.52    135.37 o 
   5  -4   7      107.26       72.13     26.30 o 
  -4  -3   7       44.49       60.73     21.66 o 
  -3  -3   7      934.29     1022.33     57.60 o 
  -2  -3   7     5723.28     5981.77     86.99 o 
  -1  -3   7      215.65      203.12     23.04 o 
   0  -3   7      440.69      439.16     26.80 o 
   1  -3   7      716.74      752.36     36.44 o 
   2  -3   7    19044.13    20076.81    231.16 o 
   3  -3   7        8.53       14.90     16.15 o 
   4  -3   7        0.07       18.78     25.55 o 
   5  -3   7       14.35       12.52     23.17 o 
  -5  -2   7     5676.33     5694.09    150.02 o 
  -4  -2   7      124.67      102.56     24.67 o 
  -3  -2   7     1086.25     1146.47     35.59 o 
  -2  -2   7      764.94      717.37     25.42 o 
  -1  -2   7     1215.60     1330.10     27.34 o 
   0  -2   7     8711.78     8981.36    119.34 o 
   1  -2   7      127.36       86.15     12.27 o 
   2  -2   7        2.56       12.22      7.01 o 
   3  -2   7      118.04      143.45     21.29 o 
   4  -2   7    11292.17    11656.41    217.14 o 
  -5  -1   7      546.56      591.31     51.34 o 
  -4  -1   7       28.54       31.81     20.16 o 
  -3  -1   7     9905.58     9915.13    135.56 o 
  -2  -1   7       95.15      107.39     13.38 o 
  -1  -1   7      942.13      964.61     42.70 o 
   0  -1   7      657.66      749.34     36.82 o 
   1  -1   7      387.23      467.71     31.06 o 
   2  -1   7     8886.44     9221.78    131.93 o 
   3  -1   7       48.93       82.97     16.97 o 
   4  -1   7      644.77      702.51     58.61 o 
  -6   0   7       94.60       81.93     16.47 o 
  -5   0   7     8730.11     8617.54    178.63 o 
  -4   0   7       54.72       50.62     13.81 o 
  -3   0   7     1315.56     1272.75     40.31 o 
  -2   0   7      355.63      309.84     19.90 o 
  -1   0   7    17086.09    17513.52    132.97 o 
   0   0   7     1137.60     1288.44     51.22 o 
   1   0   7      553.57      608.22     40.20 o 
   2   0   7      752.16      820.85     46.08 o 
   3   0   7      175.20      171.84     21.05 o 
   4   0   7     5020.87     4848.52     93.82 o 
  -6   1   7       54.39       64.46     25.23 o 
  -5   1   7       51.96       68.99     17.72 o 
  -4   1   7       86.53      107.31     18.08 o 
  -3   1   7    17915.90    18306.98    219.93 o 
  -2   1   7      138.33      133.65     15.47 o 
  -1   1   7      116.07      135.94     15.23 o 
   0   1   7       59.02       54.97     15.53 o 
   1   1   7    11333.86    12474.63    237.05 o 
   2   1   7      783.19      791.54     50.34 o 
   3   1   7       66.18       61.51     16.77 o 
  -6   2   7      266.89      236.03     34.56 o 
  -5   2   7     5916.92     6075.34     98.14 o 
  -4   2   7        5.63        3.49     11.51 o 
  -3   2   7      118.02      116.48     16.45 o 
  -2   2   7        6.91        8.16     10.85 o 
  -1   2   7    15009.89    14953.94    186.52 o 
   0   2   7      888.71      784.41     57.60 o 
   1   2   7       10.37        7.14     14.90 o 
   2   2   7      173.84      176.44     40.70 o 
   3   2   7     3615.28     3598.21    144.76 o 
  -6   3   7      628.67      629.07     42.70 o 
  -5   3   7      187.14      192.86     23.33 o 
  -4   3   7      205.55      187.23     21.82 o 
  -3   3   7     9259.46     8968.08    204.81 o 
  -2   3   7      131.23      107.74     11.79 o 
  -1   3   7      320.84      311.51     19.26 o 
   0   3   7       26.23       42.33     24.17 o 
   1   3   7     9572.93     9578.81    179.95 o 
   2   3   7       16.28       24.04     17.53 o 
  -6   4   7     4614.30     4739.39     95.38 o 
  -5   4   7      208.61      201.24     24.95 o 
  -4   4   7      200.20      179.17     23.42 o 
  -3   4   7      438.92      477.17     22.24 o 
  -2   4   7      264.20      289.29     18.98 o 
  -1   4   7     7828.60     7665.96    107.47 o 
   0   4   7        3.34       14.40     13.65 o 
   1   4   7      535.95      522.06     49.71 o 
  -5   5   7       20.71       15.64     11.20 o 
  -4   5   7     4222.68     4381.56     85.83 o 
  -3   5   7      118.66      144.26     16.08 o 
  -2   5   7      335.28      327.01     20.87 o 
  -1   5   7      205.79      197.44     24.03 o 
   0   5   7      292.30      322.95     42.08 o 
  -4   6   7      297.20      322.09     27.57 o 
  -3   6   7       19.89       11.82      6.43 o 
  -2   6   7     4108.20     4127.36     71.56 o 
  -1   6   7      531.33      473.24     40.34 o 
   0  -7   8       61.27       82.40     26.42 o 
   1  -7   8      119.24      112.58     27.30 o 
   2  -7   8       36.76       90.41     28.55 o 
   3  -7   8     7570.59     6646.67    152.15 o 
  -2  -6   8      116.20      111.70     32.06 o 
  -1  -6   8       75.15       67.67     15.09 o 
   0  -6   8        7.78        5.51      5.89 o 
   1  -6   8     5775.57     5581.01    119.59 o 
   2  -6   8       23.10       16.15     12.77 o 
   3  -6   8       92.77       59.23     18.03 o 
   4  -6   8      214.37      233.79     39.70 o 
  -2  -5   8     2633.10     2563.10     92.79 o 
  -1  -5   8     2551.41     2737.20     56.27 o 
   0  -5   8      131.29      146.15     15.05 o 
   1  -5   8      197.61      188.78     15.33 o 
   2  -5   8       20.11       11.02     16.78 o 
   3  -5   8     8246.30     8194.70    164.29 o 
   4  -5   8        3.24        7.51     12.15 o 
  -4  -4   8     6453.60     6531.09    167.43 o 
  -3  -4   8      228.66      268.73     35.44 o 
  -2  -4   8     1257.51     1223.82     61.49 o 
  -1  -4   8       75.57       79.67     12.11 o 
   0  -4   8     3019.46     3162.42     48.20 o 
   1  -4   8     2798.59     2862.28     47.95 o 
   2  -4   8       87.04       94.29     19.28 o 
   3  -4   8      318.60      404.73     43.83 o 
   4  -4   8       35.62        6.89     17.53 o 
  -4  -3   8      733.81      707.64     54.85 o 
  -3  -3   8      303.84      280.88     35.06 o 
  -2  -3   8    13114.73    13277.32    183.70 o 
  -1  -3   8      131.69      159.66     12.62 o 
   1  -3   8       27.07       32.68     17.91 o 
   2  -3   8     3262.32     3526.59     96.49 o 
   3  -3   8     2783.52     2905.96    103.94 o 
   4  -3   8       30.75       76.64     27.93 o 
  -5  -2   8       54.79       45.58     21.66 o 
  -4  -2   8     9614.97     9614.00    185.21 o 
  -3  -2   8       64.65       83.87     12.63 o 
  -2  -2   8       93.26       91.78     12.52 o 
  -1  -2   8       56.09       51.60      9.14 o 
   0  -2   8    19569.54    19981.22    316.19 o 
   1  -2   8      138.59      138.62     17.66 o 
   2  -2   8      583.03      645.14     31.16 o 
   3  -2   8      148.61      150.39     31.93 o 
   4  -2   8     1873.28     1704.31     93.54 o 
  -5  -1   8       36.20       80.77     32.93 o 
  -4  -1   8       32.65       47.90     14.56 o 
  -3  -1   8       56.70       61.01     16.47 o 
  -2  -1   8    20131.27    19918.24    229.92 o 
  -1  -1   8      141.36      145.51     23.54 o 
   0  -1   8      715.59      682.60     40.45 o 
   1  -1   8      159.93      142.88     19.79 o 
   2  -1   8    10647.19    10987.62    117.92 o 
   3  -1   8       76.48       80.53     23.98 o 
   4  -1   8       41.55        4.13     20.54 o 
  -5   0   8     2041.47     1901.88     57.73 o 
  -4   0   8     2549.87     2563.91     61.12 o 
  -3   0   8       52.56       68.16     20.41 o 
  -2   0   8       11.36       18.54     14.96 o 
  -1   0   8      325.54      311.56     28.80 o 
   0   0   8    17817.66    18137.29    306.05 o 
   1   0   8       52.76       63.49     27.05 o 
   2   0   8      145.05      153.78     24.67 o 
   3   0   8      449.01      522.15     31.93 o 
  -6   1   8       14.35       25.00     16.02 o 
  -5   1   8      932.91      866.92     41.21 o 
  -4   1   8      666.60      668.33     33.87 o 
  -3   1   8     2970.47     3201.18     70.91 o 
  -2   1   8     3607.24     3753.29     75.53 o 
  -1   1   8      171.58      167.30     22.54 o 
   0   1   8      804.48      898.74     52.09 o 
   1   1   8       20.48       13.27     15.40 o 
   2   1   8     9191.15     9170.33    171.31 o 
   3   1   8        8.66       47.87     16.16 o 
  -6   2   8       14.60       13.37     14.83 o 
  -5   2   8     7649.12     7898.58    116.72 o 
  -4   2   8       81.35      123.68     20.10 o 
  -3   2   8      516.76      504.71     28.05 o 
  -2   2   8      308.80      344.17     24.83 o 
  -1   2   8     1567.78     1694.16     73.13 o 
   0   2   8     3565.56     3809.96    106.32 o 
   1   2   8      206.39      281.25     39.45 o 
   2   2   8     1126.95     1040.24     65.62 o 
  -5   3   8      865.03      851.89     43.07 o 
  -4   3   8      146.48      171.44     21.51 o 
  -3   3   8    10963.59    11044.87    125.90 o 
  -2   3   8       44.27       40.78      8.04 o 
  -1   3   8      757.08      773.76     50.47 o 
   0   3   8      200.40      231.54     37.69 o 
   1   3   8     1800.98     1747.13     84.53 o 
   2   3   8     2493.72     2369.50    105.44 o 
  -5   4   8     8396.08     8201.28    124.72 o 
  -4   4   8      628.30      708.17     37.64 o 
  -3   4   8      211.31      228.45     29.30 o 
  -2   4   8       99.04      104.15     16.27 o 
  -1   4   8     9748.72     9542.37    180.07 o 
   0   4   8       76.10       65.24     36.82 o 
   1   4   8       91.13       94.67     33.94 o 
  -5   5   8       80.38       71.28     17.33 o 
  -4   5   8       10.40        6.89      8.69 o 
  -3   5   8     9920.52     9662.53    129.94 o 
  -2   5   8      551.59      632.53     50.14 o 
  -1   5   8       30.37       42.58     18.66 o 
   1  -7   9      309.07      270.61     32.18 o 
   2  -7   9       72.84       49.84     23.04 o 
  -1  -6   9      917.01      923.91     55.85 o 
   0  -6   9        3.40       -3.51     11.40 o 
   1  -6   9     3972.13     3738.33    100.30 o 
   3  -6   9      344.16      351.76     40.95 o 
  -2  -5   9       25.96       21.29     17.28 o 
  -1  -5   9    14488.96    14748.33    196.85 o 
   0  -5   9      156.86      202.19     38.63 o 
   1  -5   9      339.74      318.87     21.33 o 
   2  -5   9       21.43       23.42     14.78 o 
   3  -5   9     4537.63     4677.39    134.24 o 
  -3  -4   9     3601.42     3811.34    119.09 o 
  -2  -4   9       26.48       23.04     26.05 o 
  -1  -4   9      129.62      111.95     21.41 o 
   0  -4   9       62.44       50.68     10.14 o 
   1  -4   9    16526.73    16756.18    197.73 o 
   2  -4   9      523.01      554.62     44.20 o 
   3  -4   9       36.60       67.37     21.29 o 
   4  -4   9        3.38        9.77     12.40 o 
  -4  -3   9      509.52      536.21     51.34 o 
  -3  -3   9       82.08       45.21     19.28 o 
  -2  -3   9      375.67      347.87     35.56 o 
  -1  -3   9     7399.05     7733.00    132.86 o 
   0  -3   9       93.00       64.49     16.40 o 
   1  -3   9      100.87       93.79     22.42 o 
   2  -3   9      665.49      772.89     53.60 o 
   3  -3   9     9182.51     9784.30    196.10 o 
   4  -3   9       51.25      107.44     33.69 o 
  -4  -2   9     5585.43     5494.98    144.01 o 
  -3  -2   9      877.46      872.93     33.70 o 
  -2  -2   9      365.52      363.65     35.31 o 
   0  -2   9      308.71      266.73     24.29 o 
   1  -2   9    10875.18    10972.43    146.14 o 
   2  -2   9       15.32       15.37      8.52 o 
   3  -2   9      709.24      889.09     64.12 o 
  -5  -1   9      202.39      258.71     37.19 o 
  -4  -1   9      693.55      730.63     35.32 o 
  -3  -1   9       25.33       27.90     10.29 o 
  -2  -1   9     6586.04     6895.15    109.64 o 
  -1  -1   9      559.01      608.09     40.45 o 
   0  -1   9      407.90      435.53     35.56 o 
   1  -1   9      371.93      436.78     34.06 o 
   2  -1   9      166.78      188.76     30.08 o 
   3  -1   9     6465.98     6418.36    128.29 o 
  -5   0   9        5.60       31.13     15.94 o 
  -4   0   9     8262.24     8448.61    170.62 o 
  -3   0   9      394.73      401.24     26.74 o 
  -2   0   9     1435.01     1396.07     44.67 o 
  -1   0   9       99.33       95.05     19.16 o 
   0   0   9     6421.61     6874.08    132.61 o 
   1   0   9     1337.86     1444.47     64.37 o 
   2   0   9      497.63      592.06     48.96 o 
   3   0   9      606.56      603.71     37.63 o 
  -5   1   9        5.06       40.49     16.40 o 
  -4   1   9       35.57       29.00     15.08 o 
  -3   1   9       15.98        5.29     12.09 o 
  -2   1   9    14104.77    14105.41    136.61 o 
  -1   1   9      222.56      273.49     32.18 o 
   0   1   9      285.24      303.67     34.81 o 
   1   1   9       31.63       -0.25     14.40 o 
   2   1   9     4456.48     4588.86    128.23 o 
  -5   2   9       63.72       62.95     18.78 o 
  -4   2   9     8386.28     8475.09    164.86 o 
  -3   2   9       46.96       54.93     15.47 o 
  -2   2   9       16.25       27.70     10.56 o 
  -1   2   9       15.83       10.02     16.91 o 
   0   2   9    11986.37    12139.53    198.23 o 
   1   2   9      148.58      163.17     29.93 o 
   2   2   9       18.49       19.91     16.03 o 
  -5   3   9      634.76      578.89     37.69 o 
  -4   3   9       99.97      126.77     18.79 o 
  -3   3   9      225.15      198.34     28.61 o 
  -2   3   9     8780.39     8873.29    118.39 o 
  -1   3   9      192.90      279.00     38.82 o 
   0   3   9       14.46       12.40      8.89 o 
   1   3   9      256.97      350.13     49.21 o 
  -5   4   9     3953.47     3894.71     90.03 o 
  -4   4   9      664.07      636.03     60.61 o 
  -3   4   9      349.39      334.41     28.48 o 
  -2   4   9      838.22      873.10     41.31 o 
  -1   4   9      196.24      176.94     34.44 o 
   0   4   9     5450.98     5531.92    155.28 o 
  -4   5   9        8.33       19.67     13.35 o 
  -3   5   9     3081.23     2932.07     76.72 o 
  -2   5   9      637.37      572.15     50.09 o 
   1  -6  10        9.31       14.15     11.52 o 
  -2  -5  10       24.30       20.91     20.29 o 
  -1  -5  10     1956.36     1998.84     77.14 o 
   1  -5  10      155.37       98.68     20.41 o 
   2  -5  10       54.26       30.55     17.03 o 
   3  -5  10        5.57       -4.38     18.66 o 
  -3  -4  10     6416.83     6459.21    159.79 o 
  -2  -4  10       42.59       59.23     22.92 o 
  -1  -4  10      535.55      572.90     43.45 o 
   0  -4  10       58.49       67.62     16.65 o 
   1  -4  10     1530.18     1479.90     65.99 o 
   2  -4  10     2794.52     2774.85     98.80 o 
   3  -4  10       54.63       25.67     18.41 o 
  -4  -3  10      160.69      236.42     37.94 o 
  -3  -3  10      191.25      160.91     27.05 o 
  -2  -3  10      186.69      166.05     28.18 o 
  -1  -3  10     8254.45     8451.91    146.89 o 
   0  -3  10       10.31       21.04     13.52 o 
   1  -3  10      782.11      764.75     41.83 o 
   2  -3  10       41.12       12.77     19.03 o 
   3  -3  10     1061.36     1124.77     72.38 o 
  -4  -2  10        5.53       16.40     18.53 o 
  -3  -2  10    11320.77    11424.80    124.37 o 
  -2  -2  10       40.23       33.81     17.28 o 
  -1  -2  10      126.72      131.61     25.04 o 
   0  -2  10       79.88       73.26     15.03 o 
   1  -2  10    11428.10    11651.40    163.17 o 
   2  -2  10      111.89       87.03     17.43 o 
   3  -2  10       97.96       76.51     31.31 o 
  -4  -1  10       47.33       45.09     15.55 o 
  -3  -1  10        0.48       19.14     15.72 o 
  -2  -1  10        5.76       34.94     25.55 o 
  -1  -1  10    12035.81    11918.51    176.69 o 
   0  -1  10      159.24      177.57     22.79 o 
   1  -1  10        2.96       21.79     15.15 o 
   2  -1  10       30.12       47.45     19.10 o 
   3  -1  10     6873.66     6253.84    166.67 o 
  -5   0  10       51.32       39.86     27.17 o 
  -4   0  10     1116.17     1108.01     45.79 o 
  -3   0  10     4798.79     4771.16     85.41 o 
  -2   0  10       69.76       68.02     28.18 o 
  -1   0  10      510.86      515.17     42.45 o 
   0   0  10       49.14       29.93     17.03 o 
   1   0  10     7378.95     7610.28    153.53 o 
   2   0  10       44.46      120.84     27.67 o 
  -5   1  10        9.08       24.44     19.03 o 
  -4   1  10     1124.41     1085.58     76.20 o 
  -3   1  10      239.39      251.04     25.39 o 
  -2   1  10     2170.40     2329.81     60.42 o 
  -1   1  10     5903.77     5764.22    133.87 o 
   0   1  10        4.01       -3.01     19.16 o 
   1   1  10      686.25      761.24     56.98 o 
   2   1  10       51.61       65.49     27.55 o 
  -5   2  10       13.42       43.55     17.65 o 
  -4   2  10     8260.47     8271.26    223.59 o 
  -3   2  10       71.83      127.76     54.66 o 
  -2   2  10      631.88      650.46     37.14 o 
  -1   2  10      285.58      222.90     56.10 o 
   0   2  10     1261.65     1233.34     71.38 o 
   1   2  10     3083.36     3213.01    117.71 o 
  -5   3  10      409.36      440.65     64.49 o 
  -4   3  10      182.90      152.94     21.43 o 
  -3   3  10      341.69      379.19     38.01 o 
  -2   3  10     7092.88     6968.00    112.10 o 
  -1   3  10       55.56       64.99     17.78 o 
   0   3  10      596.88      638.02     56.73 o 
  -4   4  10     8923.29     8826.15    134.54 o 
  -3   4  10      129.74      127.72     24.79 o 
  -2   4  10        1.91        5.89     13.52 o 
  -1   4  10       60.80       51.97     18.78 o 
  -2  -5  11      196.85      158.28     32.68 o 
  -1  -5  11      161.16      175.44     29.18 o 
   2  -5  11      479.83      454.69     42.83 o 
  -2  -4  11     6338.95     6644.29    153.02 o 
  -1  -4  11       89.26       93.17     23.79 o 
   0  -4  11      117.70       95.30     20.04 o 
   1  -4  11      305.83      304.17     37.82 o 
   2  -4  11     8424.06     8062.96    174.06 o 
  -3  -3  11      620.08      621.87     55.22 o 
  -2  -3  11        2.73       14.90     22.16 o 
  -1  -3  11      409.26      385.32     36.82 o 
   0  -3  11     8303.14     7873.62    137.12 o 
   2  -3  11      339.26      370.04     41.95 o 
  -4  -2  11       97.84       95.55     30.81 o 
  -3  -2  11     3577.17     3628.01    116.96 o 
  -2  -2  11     1283.26     1224.82     63.74 o 
  -1  -2  11      643.93      606.84     43.70 o 
   0  -2  11      292.38      258.96     29.05 o 
   1  -2  11      256.76      246.69     31.93 o 
   2  -2  11     6009.60     5543.95    149.52 o 
  -4  -1  11      417.33      497.17     40.13 o 
  -3  -1  11      837.77      771.40     37.17 o 
  -2  -1  11      134.38      141.50     33.43 o 
  -1  -1  11     3801.48     3775.52    106.07 o 
   0  -1  11     1054.52     1098.22     58.98 o 
   1  -1  11      184.02      193.85     32.93 o 
   2  -1  11      521.22      464.82     31.83 o 
  -4   0  11       31.93       33.09     15.37 o 
  -3   0  11    10213.55     9945.76    158.28 o 
  -2   0  11      682.79      624.12     50.09 o 
  -1   0  11      759.45      765.12     52.97 o 
   0   0  11        4.20        3.38     11.77 o 
   1   0  11     2813.79     2674.55     99.55 o 
  -4   1  11       80.05       70.00     25.17 o 
  -3   1  11      175.08      139.59     36.69 o 
  -2   1  11      191.26      271.11     36.94 o 
  -1   1  11    14271.67    14085.77    222.77 o 
   0   1  11       69.30       62.61     24.92 o 
   1   1  11      113.69       68.75     48.21 o 
  -4   2  11       46.94       44.75     16.03 o 
  -3   2  11     6301.21     6344.12    110.20 o 
  -2   2  11      121.10      131.74     27.42 o 
  -1   2  11        1.34       12.90     20.41 o 
   0   2  11      191.17      226.78     42.33 o 
  -4   3  11      271.15      271.72     28.79 o 
  -3   3  11      401.95      416.69     71.57 o 
  -2   3  11       12.22       17.66     22.04 o 
  -1   3  11     6126.18     5965.58    160.54 o 
  -2  -4  12     5419.33     5411.71    146.51 o 
  -1  -4  12       39.18       67.37     25.42 o 
   1  -4  12      145.53      132.61     29.55 o 
  -2  -3  12      630.33      519.31     48.46 o 
  -1  -3  12        4.66        2.88     16.28 o 
   0  -3  12     5855.42     5397.18    121.22 o 
   1  -3  12       44.43       87.16     35.19 o 
  -2  -2  12     8278.54     7935.74    164.04 o 
  -1  -2  12      101.56      113.83     23.92 o 
   0  -2  12      792.72      747.22     49.09 o 
   1  -2  12        3.20        6.01      7.76 o 
  -3  -1  12       27.69       45.21     23.17 o 
  -2  -1  12      125.39      116.33     29.05 o 
  -1  -1  12      136.40      118.71     22.67 o 
   0  -1  12     9641.90     9378.83    173.81 o 
   1  -1  12      152.94      151.77     27.42 o 
  -4   0  12        1.53       -0.20     23.48 o 
  -3   0  12     1078.27     1055.27     84.46 o 
  -2   0  12     4754.53     4520.99    129.61 o 
  -1   0  12        6.43        8.77     13.02 o 
   0   0  12      168.22      100.68     33.69 o 
  -3   1  12      842.49      804.13     55.72 o 
  -2   1  12      314.92      236.80     35.69 o 
  -1   1  12      961.90     1070.17     67.50 o 
   0   1  12     3883.36     3706.02    123.35 o 
  -3   2  12     5525.28     5549.15    109.27 o 
  -2   2  12      127.85       50.34     40.57 o 
  -1   2  12      150.51      157.28     40.45 o 
  -1  -3  13       67.67       33.31     18.41 o 
   0  -3  13       20.44        8.14      8.77 o 
  -2  -2  13     3217.02     2919.86    107.57 o 
  -1  -2  13     1560.47     1371.46     70.13 o 
   0  -2  13      111.79      107.07     23.29 o 
  -2  -1  13      441.23      429.40     44.71 o 
  -1  -1  13      114.71       77.89     35.06 o 
   0  -1  13     2795.26     2635.98     98.30 o 
  -2   0  13     8988.54     8478.71    189.46 o 
  -1   0  13      134.19      122.72     38.94 o 
                                                 
